# Supplementary material for: Risk prediction and interaction analysis using polygenic risk score of type 2 diabetes in a Korean population
Source: Sci Rep. 2024 Mar 21;14:6790. doi: 10.1038/s41598-024-55945-2 (PMC10957984; doi:10.1038/s41598-024-55945-2)
Supplement: Supplementary file 2 — Supplementary Table S8. [file 41598_2024_55945_MOESM2_ESM.xlsx]

## Sheet: Sheet1
Supplementary Table S8. SNPs included in deriving PRS of T2D.
SNP	Chromosome	Position	Reference Allele	Alternative Allele	OR	95% CI	Alternative Allele Frequency	INFO
rs7519224	1	15559482	C	T	1.042	1.019-1.066	0.155904	0.98609
rs10916774	1	20683434	T	C	0.962	0.946-0.978	0.442436	0.98144
rs1825307	1	22068326	A	G	0.944	0.926-0.962	0.75391	0.95718
rs117105747	1	35635325	G	A	1.042	1.02-1.064	0.189948	0.9651
rs41267043	1	39981740	G	A	1.064	1.041-1.088	0.175808	0.91951
rs12039931	1	43839810	A	C	1.04	1.02-1.06	0.215701	0.99977
rs951740	1	44011737	G	A	1.039	1.021-1.058	0.713284	0.98241
rs785515	1	46562662	A	C	1.033	1.015-1.05	0.610249	0.94242
rs4926915	1	48083479	C	T	0.96	0.94-0.98	0.81469	0.97235
rs11205760	1	51174330	C	T	1.064	1.043-1.086	0.79818	0.99979
rs145051144	1	51942682	A	C	0.921	0.885-0.959	0.0451258	0.92333
rs1288415	1	53562946	G	A	1.032	1.015-1.049	0.550939	0.98088
rs7532265	1	54834738	C	T	0.967	0.951-0.983	0.541765	0.99805
rs2793662	1	56725516	T	C	1.038	1.021-1.055	0.3969	0.9997
rs12134674	1	58309370	C	T	1.045	1.02-1.07	0.143059	0.95755
rs2269240	1	64109264	T	C	0.947	0.928-0.967	0.184268	0.99989
rs1805134	1	66067109	T	C	1.059	1.031-1.087	0.10601	0.96972
rs17096240	1	75546545	T	C	0.956	0.935-0.977	0.159839	0.98888
rs3766022	1	87808352	G	A	0.955	0.936-0.974	0.205354	0.99928
rs1844534	1	88063923	A	C	0.968	0.951-0.984	0.661465	0.99711
rs72718531	1	88599364	A	C	1.032	1.015-1.049	0.403674	0.98035
rs10801892	1	88909218	T	C	1.038	1.02-1.057	0.69901	0.99996
rs75092147	1	88928746	C	T	1.042	1.021-1.064	0.208763	0.91941
rs11164553	1	103068339	T	C	0.968	0.952-0.984	0.585574	0.99445
rs4839069	1	111137811	A	G	0.966	0.949-0.983	0.716372	0.99897
rs10802046	1	116389162	G	A	0.954	0.931-0.978	0.121014	0.99899
rs1127215	1	117532790	C	T	0.956	0.939-0.973	0.27922	0.99958
rs4971004	1	151104078	C	T	0.969	0.953-0.985	0.448396	0.99857
rs4971045	1	151418745	A	C	1.038	1.02-1.055	0.470748	0.90437
rs12751044	1	151635876	T	C	1.035	1.016-1.054	0.282355	0.98969
rs1781409	1	151696875	G	A	0.96	0.943-0.978	0.274212	0.99964
rs12033720	1	154289011	A	G	1.041	1.024-1.059	0.409806	0.94261
rs143547246	1	154313864	G	A	1.097	1.048-1.148	0.0348273	0.94208
rs12119005	1	156241354	G	A	0.957	0.938-0.976	0.224305	0.95612
rs4323668	1	177776354	G	A	1.037	1.018-1.057	0.726536	0.93103
rs670323	1	177868990	G	A	1.051	1.031-1.072	0.223589	0.99697
rs10489882	1	177904495	T	C	0.965	0.948-0.983	0.27635	0.99964
rs145677560	1	179186547	G	A	0.86	0.806-0.918	0.0171937	0.92587
rs2816177	1	179248952	A	G	1.035	1.018-1.052	0.413451	0.99993
rs10911492	1	183985203	C	T	1.036	1.019-1.053	0.384661	0.99985
rs1328197	1	193702807	C	T	1.041	1.02-1.062	0.786654	0.96333
rs2773450	1	195525773	G	A	1.034	1.017-1.051	0.52178	0.9992
rs10801525	1	196162311	A	G	1.041	1.019-1.063	0.190551	0.95696
rs12025652	1	198451136	A	G	1.031	1.015-1.048	0.457074	0.98089
rs78044476	1	198923711	G	T	0.925	0.896-0.955	0.0736357	0.92977
rs4252707	1	204508147	G	A	0.967	0.951-0.983	0.409002	0.98971
rs12758745	1	204912765	A	C	0.956	0.936-0.977	0.161406	0.9971
rs2243188	1	207014472	A	C	0.969	0.953-0.986	0.355841	0.98484
rs58545450	1	209693031	G	A	1.035	1.016-1.055	0.25375	0.97571
rs6690557	1	209768979	T	G	0.962	0.944-0.98	0.241194	0.99968
rs3010763	1	213135009	T	C	0.968	0.951-0.984	0.603223	0.91391
rs340874	1	214159256	T	C	1.036	1.019-1.053	0.385552	0.99948
rs2642438	1	220970028	A	G	0.956	0.936-0.977	0.825377	0.95594
rs1495685	1	222411007	T	C	1.037	1.017-1.058	0.224645	0.97027
rs1341868	1	224682826	G	A	1.052	1.027-1.079	0.879493	0.99992
rs697845	1	226817556	T	C	1.039	1.018-1.061	0.802938	0.99799
rs186308126	1	227058300	C	T	1.066	1.031-1.103	0.0654145	0.9227
rs2855564	1	227086937	T	C	0.962	0.947-0.978	0.480976	0.95853
rs112174602	1	227158910	G	T	1.047	1.021-1.074	0.123657	0.96765
rs59002662	1	227518595	G	A	0.936	0.905-0.968	0.0632694	0.97834
rs11122218	1	231202842	C	T	0.925	0.889-0.963	0.0457366	0.93546
rs12143985	1	240258525	C	T	1.033	1.016-1.05	0.404033	0.98537
rs11251593	10	2989510	C	T	0.97	0.955-0.986	0.499463	0.99723
rs2182195	10	3395216	A	C	1.031	1.015-1.048	0.425616	0.9999
rs77378623	10	4065186	C	T	1.049	1.023-1.075	0.121371	0.98892
rs10159585	10	12103537	C	A	1.06	1.037-1.083	0.194323	0.90125
rs144074184	10	12233306	C	T	1.058	1.029-1.088	0.095047	0.95043
rs7072888	10	12235711	T	C	0.963	0.947-0.979	0.355835	0.99816
rs10906100	10	12260019	C	T	1.102	1.084-1.121	0.444672	0.94731
rs10795950	10	12369684	A	G	0.967	0.951-0.982	0.444753	0.99844
rs4073527	10	12401811	T	C	1.088	1.058-1.12	0.0933685	0.94068
rs7100726	10	12450495	T	C	1.039	1.019-1.059	0.23945	0.99965
rs2492950	10	12530983	A	G	0.97	0.954-0.986	0.426627	0.97816
rs2815655	10	12553172	G	A	1.041	1.023-1.059	0.344682	0.96938
rs2768344	10	12598378	C	T	1.051	1.029-1.073	0.816926	0.99809
rs58835623	10	12612608	G	A	1.05	1.028-1.073	0.174072	0.96024
rs549570746	10	20174890	T	C	1.095	1.051-1.142	0.0400005	0.96618
rs74128511	10	27271534	A	G	1.044	1.025-1.063	0.263543	0.98102
rs10400138	10	31864212	C	T	0.95	0.927-0.973	0.133572	0.94668
rs2610830	10	55797195	A	G	0.97	0.954-0.986	0.500301	0.98092
rs11006343	10	60770915	A	C	0.965	0.948-0.983	0.28938	0.96086
rs146716733	10	63717113	C	T	0.941	0.918-0.964	0.131031	0.95579
rs3816685	10	64949422	T	C	0.947	0.928-0.967	0.191293	0.99999
rs1955163	10	71273357	G	A	0.952	0.937-0.968	0.492704	0.99379
rs190925	10	71320943	G	A	1.042	1.024-1.06	0.668954	0.99903
rs34208345	10	71444312	C	T	1.059	1.033-1.086	0.119962	0.98242
rs4293019	10	71897517	G	T	0.966	0.95-0.983	0.607466	0.92867
rs11001420	10	77313199	G	A	0.949	0.933-0.964	0.493186	0.99147
rs145100886	10	78851157	C	T	1.118	1.06-1.179	0.0255934	0.92795
rs60470181	10	78867862	G	A	0.97	0.955-0.986	0.485992	0.98196
rs149624	10	80344742	G	A	1.053	1.028-1.079	0.123952	0.99873
rs703980	10	80943841	G	A	0.938	0.923-0.954	0.446584	0.99998
rs72816291	10	80953495	C	T	0.937	0.907-0.967	0.0706397	0.96947
rs1250576	10	80964796	A	C	1.063	1.031-1.097	0.0720992	0.99982
rs11202614	10	89755643	C	T	1.045	1.028-1.063	0.371771	0.99535
rs138344570	10	93485151	A	G	1.293	1.217-1.374	0.0198073	0.90757
rs3980562	10	94141438	C	T	1.034	1.016-1.051	0.382119	0.9289
rs35909985	10	94196248	A	G	0.957	0.938-0.976	0.766381	0.95579
rs3758504	10	94336414	T	G	1.124	1.077-1.172	0.0385466	0.95894
rs35906730	10	94435673	G	A	0.877	0.861-0.894	0.736647	0.95554
rs2497303	10	94495117	A	G	0.784	0.752-0.818	0.959207	0.93492
rs947591	10	94495753	C	A	1.09	1.063-1.117	0.120711	0.99665
rs11187157	10	94502244	T	C	1.043	1.024-1.061	0.307542	0.99529
rs377181899	10	94735437	A	C	1.033	1.016-1.051	0.350995	0.99278
rs6583871	10	94974129	G	T	0.943	0.915-0.973	0.926134	0.99994
rs7904542	10	95255581	T	G	1.034	1.017-1.051	0.470314	0.98545
rs7901853	10	99082360	T	C	0.967	0.95-0.984	0.667431	0.99653
rs113700807	10	100904996	G	A	0.944	0.921-0.967	0.137052	0.95217
rs12782078	10	101820665	A	G	0.904	0.871-0.937	0.0520699	0.98927
rs7908803	10	102960061	C	T	1.067	1.032-1.103	0.0618153	0.98755
rs9325503	10	103273729	A	G	0.96	0.941-0.979	0.210035	0.98933
rs12266042	10	112727954	T	G	0.962	0.945-0.979	0.290108	0.99291
rs2803621	10	113939584	G	A	1.04	1.02-1.06	0.775913	0.99942
rs78065116	10	114524778	A	G	0.962	0.941-0.982	0.182821	0.96782
rs78277257	10	114710876	C	T	0.951	0.934-0.967	0.328576	0.95498
rs7901275	10	114732906	A	C	0.963	0.946-0.98	0.698438	0.99837
rs7901695	10	114754088	T	C	1.357	1.304-1.411	0.0449375	0.99978
rs11575645	10	115323642	C	T	0.969	0.953-0.985	0.48739	0.98861
rs2483563	10	116330557	G	A	0.958	0.94-0.977	0.23721	0.97876
rs75260212	10	120380726	T	C	1.093	1.05-1.139	0.0444688	0.92078
rs1977404	10	122203651	C	A	1.036	1.018-1.053	0.500175	0.91908
rs11199755	10	122836858	C	T	0.952	0.932-0.973	0.191684	0.90999
rs10886863	10	122929493	T	C	1.057	1.039-1.076	0.697581	0.97199
rs11199828	10	122964630	G	A	1.042	1.023-1.06	0.310731	0.97171
rs11199852	10	123003528	A	G	0.957	0.939-0.976	0.252242	0.94138
rs7896863	10	123057965	G	A	0.962	0.947-0.978	0.425787	0.98433
rs11200629	10	124198585	A	G	0.956	0.941-0.972	0.572764	0.97496
rs11248529	10	125201772	A	G	0.958	0.942-0.975	0.328906	0.94647
rs7126859	11	835407	C	T	1.042	1.023-1.062	0.2937	0.91682
rs3741204	11	2169908	T	C	1.034	1.016-1.052	0.307394	0.99944
rs4930045	11	2196424	T	C	0.886	0.86-0.913	0.92075	0.97382
rs116549635	11	2291050	G	A	1.088	1.05-1.127	0.0569466	0.96734
rs60009089	11	2493362	G	A	0.93	0.909-0.951	0.151602	0.95266
rs3819513	11	2529035	G	A	1.041	1.024-1.059	0.390578	0.96981
rs11023250	11	2567257	C	T	0.95	0.93-0.97	0.188978	0.94583
rs2283171	11	2595287	A	G	0.968	0.952-0.983	0.508207	0.99498
rs11023451	11	2628384	C	T	1.055	1.031-1.079	0.163715	0.91998
rs2106463	11	2639292	G	A	0.872	0.849-0.895	0.110154	0.96338
rs231353	11	2709019	A	G	1.096	1.072-1.122	0.849731	0.98087
rs2283205	11	2741327	C	T	0.942	0.924-0.96	0.23697	0.99848
rs2283213	11	2750544	C	T	1.058	1.032-1.085	0.130538	0.9272
rs117964937	11	2759653	G	T	0.87	0.841-0.901	0.0600847	0.97272
rs231879	11	2761382	T	G	1.056	1.035-1.076	0.217834	0.99804
rs149658560	11	2767262	G	A	0.941	0.924-0.959	0.257248	0.97434
rs35993725	11	2795795	T	C	1.08	1.039-1.122	0.0499551	0.93555
rs163147	11	2798595	T	G	1.066	1.036-1.098	0.0883924	0.94358
rs2237890	11	2835757	C	T	1.063	1.039-1.087	0.158261	0.93543
rs12284372	11	2839188	T	C	1.122	1.078-1.168	0.0415999	0.99976
rs60808706	11	2857233	G	A	0.79	0.777-0.804	0.39112	0.97136
rs2237898	11	2863820	A	C	1.078	1.06-1.097	0.312368	0.99784
rs1800172	11	2869129	G	A	0.891	0.858-0.924	0.0508678	0.98991
rs4930024	11	2895238	A	G	1.048	1.025-1.071	0.159907	0.96925
rs449235	11	2920090	A	G	0.938	0.911-0.965	0.911658	0.98118
rs120738	11	2926094	C	T	0.962	0.944-0.981	0.731527	0.91438
rs451041	11	3060725	A	G	1.041	1.023-1.06	0.723548	0.99836
rs117569846	11	3060977	A	G	0.84	0.795-0.889	0.023215	0.92462
rs2316901	11	8679016	G	A	0.956	0.94-0.972	0.621834	0.99242
rs2040859	11	17148177	T	C	1.091	1.042-1.142	0.0324838	0.97077
rs757110	11	17418477	C	A	0.95	0.934-0.965	0.608552	0.99957
rs11030099	11	27677583	C	A	0.967	0.951-0.983	0.405539	0.98947
rs608293	11	31808280	C	T	1.035	1.018-1.053	0.640616	0.96777
rs11033115	11	35435433	A	C	0.929	0.907-0.953	0.123687	0.9972
rs10768993	11	43914213	A	G	0.964	0.949-0.98	0.535567	0.99703
rs10838453	11	45373304	A	G	1.035	1.017-1.053	0.645599	0.93998
rs10838551	11	46073113	G	A	1.035	1.017-1.054	0.729663	0.99445
rs4300379	11	51504993	G	A	0.969	0.953-0.985	0.566612	0.97064
rs487579	11	55281022	A	G	0.97	0.954-0.986	0.563683	0.99275
rs80287517	11	57818159	G	A	0.965	0.948-0.982	0.291385	0.99689
rs9326418	11	61527123	C	T	0.957	0.939-0.975	0.256248	0.97581
rs114977339	11	63716240	C	T	1.123	1.062-1.188	0.0212682	0.9955
rs579669	11	63780468	A	G	0.945	0.918-0.973	0.0911395	0.92272
rs67679485	11	64658378	G	A	1.033	1.016-1.051	0.439927	0.94698
rs55646096	11	64918514	C	T	0.949	0.922-0.976	0.0934038	0.97234
rs2298615	11	65352062	C	T	1.062	1.035-1.089	0.117081	0.93596
rs484261	11	66061233	A	C	0.968	0.952-0.983	0.456076	0.99878
rs10896402	11	68826317	C	T	1.042	1.023-1.061	0.307595	0.92077
rs9344	11	69462910	G	A	1.035	1.019-1.052	0.491932	0.9896
rs1552224	11	72433098	A	C	0.87	0.834-0.908	0.0380983	0.99986
rs2004638	11	75471012	C	T	1.041	1.023-1.059	0.327673	0.98343
rs2846072	11	75980525	T	C	0.943	0.917-0.971	0.91326	0.99849
rs2512532	11	77968641	T	C	0.966	0.951-0.982	0.452934	0.98251
rs580706	11	79029953	C	A	1.042	1.025-1.059	0.420139	0.9936
rs1903845	11	88472482	C	T	1.04	1.018-1.062	0.180412	0.99352
rs34931691	11	89387143	G	A	0.953	0.929-0.977	0.128487	0.93571
rs3741049	11	108009927	G	A	1.036	1.019-1.053	0.377306	0.99903
rs147230843	11	117057926	C	T	0.905	0.861-0.952	0.028166	0.92632
rs12221818	11	117228519	A	G	0.91	0.865-0.958	0.0263083	0.97401
rs498889	11	117459662	T	C	0.963	0.945-0.98	0.272334	0.99182
rs73001406	11	118560857	G	A	0.965	0.947-0.983	0.24613	0.99587
rs111741902	11	125048174	G	A	1.045	1.022-1.068	0.174502	0.92578
rs11819995	11	128389391	C	T	1.046	1.025-1.066	0.220175	0.99552
rs61910828	12	4289091	C	A	0.907	0.878-0.936	0.0770264	0.90209
rs7298690	12	4313438	T	C	1.05	1.03-1.071	0.217304	0.9998
rs11056960	12	16659068	A	G	0.953	0.931-0.975	0.15095	0.97062
rs12423803	12	19641387	G	A	1.062	1.028-1.097	0.0689353	0.9579
rs7134150	12	20591332	G	A	1.078	1.035-1.122	0.0429244	0.96681
rs1283791	12	21903901	A	G	0.957	0.936-0.978	0.182787	0.94044
rs7970953	12	24075508	G	A	1.046	1.027-1.065	0.714193	0.99919
rs4931383	12	27903702	T	C	0.959	0.943-0.975	0.643381	0.98431
rs12578595	12	27964996	C	T	0.933	0.917-0.95	0.313084	0.99643
rs11051328	12	31371702	T	C	1.045	1.028-1.063	0.587578	0.94647
rs80234489	12	31441179	A	C	1.119	1.095-1.143	0.19156	0.92509
rs73090189	12	32633395	C	T	0.964	0.948-0.981	0.37144	0.95867
rs78381358	12	42121935	T	C	1.04	1.022-1.057	0.350758	0.99502
rs12579521	12	46881984	C	T	0.968	0.952-0.984	0.436103	0.99145
rs7958568	12	47431496	T	C	0.969	0.953-0.985	0.523618	0.96765
rs2005690	12	47812776	A	G	1.037	1.019-1.054	0.337739	0.99599
rs145103902	12	50273739	G	A	1.039	1.02-1.059	0.283086	0.9374
rs2277339	12	57146069	T	G	1.057	1.036-1.079	0.203528	0.99739
rs2583934	12	66232810	G	T	1.057	1.039-1.075	0.34114	0.99414
rs10400419	12	66389968	T	C	1.052	1.024-1.08	0.899908	0.99282
rs11176338	12	67023408	C	T	0.96	0.941-0.98	0.194016	0.99585
rs55917716	12	68256081	T	C	1.035	1.017-1.053	0.384589	0.94012
rs710793	12	69898870	C	T	1.04	1.021-1.058	0.285791	0.99484
rs4587810	12	71301789	A	G	0.966	0.949-0.982	0.654914	0.98112
rs11178532	12	71409515	C	T	0.956	0.939-0.973	0.287441	0.97346
rs111574365	12	72485652	A	C	0.952	0.93-0.975	0.137992	0.99007
rs12424311	12	81442567	G	A	1.052	1.029-1.075	0.174349	0.93547
rs4240731	12	82262731	A	G	0.97	0.954-0.985	0.508892	0.99985
rs11106357	12	92346960	C	T	0.961	0.943-0.98	0.253256	0.90267
rs68182817	12	92428079	C	T	1.052	1.026-1.079	0.127407	0.90109
rs10859677	12	94535947	A	G	1.031	1.015-1.048	0.550357	0.99445
rs113918189	12	94719017	C	T	0.967	0.95-0.984	0.354536	0.91638
rs79257643	12	97423188	G	A	0.922	0.884-0.962	0.0405132	0.90896
rs7953959	12	97528140	C	T	1.033	1.016-1.051	0.359225	0.97639
rs10860209	12	97850215	C	A	0.964	0.948-0.98	0.401253	0.96132
rs12319629	12	97921948	G	A	1.038	1.019-1.058	0.290195	0.91563
rs140388168	12	98949624	G	A	0.945	0.917-0.974	0.084014	0.91856
rs7138383	12	103724090	G	A	0.965	0.949-0.981	0.512987	0.9625
rs12425283	12	104176292	T	C	1.031	1.014-1.048	0.508912	0.98751
rs7958672	12	104805180	G	A	0.968	0.952-0.984	0.485719	0.95259
rs11616003	12	106153769	C	T	0.91	0.869-0.953	0.031564	0.99678
rs1426347	12	108583598	A	G	0.952	0.927-0.977	0.88741	0.92344
rs4964665	12	108628067	T	C	0.95	0.934-0.966	0.548064	0.95477
rs10774637	12	112225927	C	T	0.963	0.943-0.982	0.775695	0.9086
rs671	12	112241766	G	A	0.963	0.945-0.981	0.24103	0.99939
rs58150742	12	114053686	G	A	1.037	1.017-1.057	0.226528	0.98979
rs12816687	12	114124239	G	A	1.038	1.021-1.055	0.387588	0.99314
rs11068374	12	117591877	G	T	1.043	1.02-1.065	0.185148	0.93489
rs11068531	12	117969507	G	A	0.921	0.885-0.958	0.0442519	0.97751
rs79310463	12	118406696	C	T	1.056	1.036-1.076	0.265611	0.95966
rs2292681	12	120995332	G	A	1.039	1.018-1.06	0.808798	0.99971
rs79421769	12	121421711	T	G	0.924	0.893-0.957	0.0589187	0.98747
rs1169302	12	121432302	T	G	0.949	0.933-0.965	0.674347	0.99875
rs139241835	12	121500016	C	T	1.072	1.037-1.108	0.0699294	0.90697
rs10998	12	122989412	G	A	1.045	1.021-1.069	0.850052	0.98915
rs78856743	12	123619648	G	A	0.954	0.936-0.973	0.226801	0.96572
rs7296889	12	133054656	T	C	1.051	1.025-1.077	0.122712	0.99898
rs73474751	12	133481605	G	A	0.925	0.888-0.964	0.0406602	0.95985
rs9316706	13	22589883	A	G	0.964	0.948-0.981	0.662405	0.98824
rs34584161	13	26776999	A	G	0.939	0.924-0.955	0.450444	0.93349
rs586915	13	26783070	A	G	1.065	1.04-1.092	0.125092	0.99629
rs4569113	13	27317232	A	G	1.035	1.017-1.053	0.649774	0.97743
rs7995110	13	28519310	G	A	1.032	1.015-1.05	0.414336	0.9821
rs9526839	13	33553783	T	C	0.962	0.944-0.98	0.249279	0.99457
rs2858980	13	33554587	G	A	0.911	0.89-0.933	0.866254	0.99805
rs797712	13	33569288	C	T	0.969	0.953-0.985	0.593614	0.9892
rs1198951	13	33619863	G	A	0.958	0.942-0.973	0.514243	0.98541
rs2555615	13	33758085	T	C	0.961	0.945-0.978	0.309535	0.99328
rs117806583	13	40334337	A	G	0.929	0.894-0.965	0.0495418	0.92972
rs12583091	13	41128879	G	A	0.967	0.951-0.984	0.32286	0.99956
rs9562915	13	50283389	T	C	0.963	0.945-0.982	0.240255	0.99856
rs123378	13	51088809	G	A	0.948	0.93-0.967	0.779434	0.98218
rs3116621	13	51234040	G	A	1.041	1.021-1.062	0.236283	0.97135
rs2209405	13	55612180	T	G	0.968	0.952-0.984	0.362682	0.99979
rs117199754	13	56979619	A	G	0.907	0.865-0.952	0.0309017	0.94886
rs1327315	13	80708732	C	T	0.922	0.905-0.939	0.26465	0.98468
rs7985511	13	80735789	G	A	1.033	1.016-1.05	0.475153	0.95247
rs533932	13	80964298	T	C	1.032	1.016-1.049	0.472378	0.99427
rs9582837	13	88710017	G	A	1.044	1.025-1.064	0.251914	0.99808
rs2104754	13	91940278	C	T	0.938	0.918-0.958	0.178217	0.99309
rs9556225	13	93480958	A	G	1.045	1.025-1.064	0.745871	0.99722
rs3899546	13	97189518	A	G	1.071	1.038-1.105	0.0805164	0.90906
rs4772120	13	99316350	G	T	1.036	1.017-1.056	0.240386	0.9927
rs55955982	13	107906838	C	T	1.063	1.029-1.099	0.0683153	0.91317
rs78950125	13	109868886	C	T	0.955	0.933-0.977	0.157147	0.90126
rs592398	13	109879222	A	G	1.042	1.023-1.061	0.274162	0.99994
rs10142695	14	21438108	T	G	0.966	0.95-0.983	0.692345	0.98976
rs7145828	14	33303298	A	G	1.052	1.031-1.074	0.213222	0.90336
rs4616207	14	38952179	A	G	0.958	0.942-0.976	0.656423	0.90925
rs77553772	14	46000617	C	T	0.951	0.929-0.974	0.144242	0.94705
rs1073323	14	48018200	G	A	1.044	1.026-1.062	0.308542	0.99721
rs79823890	14	52511969	G	T	0.95	0.926-0.974	0.123766	0.93223
rs10483612	14	53034269	A	C	1.031	1.014-1.049	0.383173	0.99482
rs7141041	14	55022792	T	C	0.967	0.951-0.984	0.365368	0.95702
rs17094254	14	58495251	G	A	1.033	1.017-1.05	0.560218	0.99979
rs2347934	14	58699886	T	C	0.964	0.947-0.981	0.346653	0.91811
rs10135413	14	69487096	A	G	0.933	0.908-0.958	0.112161	0.90231
rs3783993	14	77235188	G	A	0.966	0.95-0.982	0.460022	0.94203
rs2362864	14	77318048	C	T	0.968	0.952-0.984	0.467362	0.96782
rs17105012	14	77375691	C	A	1.052	1.034-1.071	0.318941	0.96493
rs61610825	14	79023393	G	T	1.035	1.018-1.053	0.431772	0.90721
rs11159708	14	86014525	G	A	0.969	0.953-0.985	0.633575	0.99524
rs11623252	14	92013398	A	G	1.035	1.018-1.051	0.548992	0.99936
rs10141761	14	97768269	C	T	0.96	0.941-0.98	0.185017	0.99844
rs10141887	14	100216718	C	T	0.969	0.952-0.985	0.448884	0.92909
rs4906023	14	101315668	A	G	0.966	0.95-0.982	0.434001	0.97737
rs7161114	14	103115403	C	A	1.034	1.017-1.052	0.355947	0.97186
rs58472533	14	103385634	A	G	1.043	1.025-1.061	0.391295	0.90573
rs6576550	15	26472424	A	G	0.96	0.94-0.981	0.170213	0.99372
rs36027443	15	38846347	G	A	1.056	1.039-1.073	0.498527	0.9977
rs4924274	15	38860203	A	C	0.964	0.948-0.981	0.381445	0.96558
rs12905313	15	38954500	G	A	1.044	1.027-1.062	0.477205	0.92699
rs16970325	15	40373131	C	T	1.055	1.031-1.08	0.144733	0.99937
rs28638122	15	40560490	G	A	0.961	0.944-0.977	0.427284	0.90551
rs2290550	15	40584164	C	A	1.055	1.03-1.08	0.143493	0.95782
rs67839313	15	40619724	T	C	1.083	1.063-1.103	0.272264	0.99279
rs1979189	15	40723451	G	A	0.938	0.922-0.954	0.631772	0.94805
rs62018032	15	40778264	C	A	1.068	1.04-1.097	0.114396	0.90745
rs2584703	15	43684592	T	C	0.968	0.951-0.984	0.458468	0.91835
rs34722053	15	48481665	C	T	1.038	1.021-1.056	0.399523	0.99929
rs1036477	15	48914926	A	G	1.035	1.018-1.053	0.363871	0.99545
rs12905627	15	49981976	T	C	1.031	1.014-1.048	0.492161	0.98203
rs80072979	15	52568807	G	A	0.94	0.918-0.964	0.131225	0.93883
rs74889504	15	57232679	C	T	0.952	0.928-0.975	0.125932	0.96838
rs118006411	15	57619199	G	A	1.038	1.018-1.058	0.249383	0.90098
rs11852371	15	61619880	C	T	0.964	0.946-0.982	0.74728	0.99587
rs9920509	15	62123116	T	C	0.962	0.947-0.978	0.416175	0.99464
rs75856736	15	62129908	A	G	0.932	0.9-0.965	0.0617461	0.93466
rs117437945	15	62224588	T	C	0.92	0.888-0.954	0.059478	0.90715
rs7167878	15	62396189	C	A	0.922	0.907-0.937	0.424107	0.99872
rs4775471	15	62424649	C	T	0.909	0.88-0.939	0.0670257	0.99979
rs150584761	15	62425749	G	A	0.958	0.937-0.98	0.156359	0.97718
rs466049	15	62619849	T	C	1.038	1.021-1.055	0.518312	0.99394
rs1387383	15	63179549	G	A	1.035	1.017-1.053	0.693083	0.99234
rs77145811	15	63300721	A	G	1.052	1.027-1.078	0.135066	0.92882
rs7171219	15	68113771	C	A	0.956	0.935-0.978	0.849035	0.99369
rs12591142	15	70189590	A	C	0.953	0.933-0.973	0.170093	0.99991
rs138535764	15	75097143	C	T	1.149	1.067-1.236	0.0125171	0.95662
rs189477092	15	75473668	G	A	1.091	1.041-1.144	0.0334255	0.91471
rs12904319	15	75816649	A	C	0.946	0.929-0.963	0.346458	0.91735
rs4073214	15	75948671	G	A	1.035	1.017-1.053	0.338576	0.92428
rs2938691	15	76507206	G	A	0.931	0.897-0.966	0.0507124	0.96878
rs965480	15	77781926	A	G	1.069	1.051-1.087	0.412514	0.98802
rs11635634	15	77863412	T	C	0.937	0.912-0.962	0.901352	0.99722
rs72744595	15	77965987	C	T	0.956	0.937-0.975	0.225956	0.92053
rs116903616	15	80533176	G	A	0.944	0.916-0.973	0.0824047	0.9281
rs9708101	15	86425756	G	A	0.968	0.951-0.984	0.558725	0.90325
rs7163629	15	90416740	T	C	0.94	0.922-0.959	0.774288	0.95769
rs2290203	15	91512067	G	A	1.053	1.036-1.071	0.473052	0.99968
rs7167984	15	93832067	G	A	0.966	0.95-0.982	0.505456	0.99706
rs4777857	15	93925327	G	A	0.968	0.952-0.984	0.39288	0.99784
rs12595287	15	94067555	G	A	1.033	1.016-1.051	0.390969	0.92526
rs968288	15	95279530	C	T	0.965	0.947-0.983	0.721365	0.93775
rs62023011	15	97753955	G	A	1.033	1.015-1.051	0.357371	0.96314
rs11633908	15	97894028	T	C	1.032	1.015-1.05	0.41557	0.96425
rs4357922	15	97966655	A	G	1.039	1.02-1.058	0.732142	0.96762
rs117453690	15	99124159	G	A	0.918	0.878-0.96	0.0381646	0.91819
rs62024526	15	99281188	C	T	1.045	1.025-1.065	0.243675	0.95571
rs169068	16	1129872	C	T	0.958	0.937-0.98	0.843811	0.99797
rs12709237	16	3263937	G	A	1.031	1.014-1.048	0.50708	0.9998
rs28464270	16	3719868	A	G	1.04	1.023-1.057	0.513292	0.97784
rs2531995	16	4013467	C	T	1.038	1.021-1.056	0.334445	0.99858
rs7196187	16	6015483	A	G	1.032	1.015-1.05	0.395644	0.98462
rs9925753	16	6538153	G	T	0.964	0.948-0.98	0.566728	0.96704
rs17680522	16	9069331	A	G	1.032	1.015-1.05	0.368416	0.954
rs55866427	16	16981850	G	A	0.962	0.942-0.982	0.806103	0.97081
rs9929534	16	20252786	C	T	0.956	0.936-0.977	0.175642	0.99298
rs117267808	16	20323168	G	A	1.128	1.094-1.163	0.0789875	0.97062
rs9944293	16	23895983	G	A	0.969	0.953-0.985	0.606911	0.99909
rs13339351	16	49048190	T	C	1.034	1.017-1.051	0.500793	0.99877
rs7197855	16	52802761	T	C	0.967	0.95-0.984	0.693079	0.98221
rs8047395	16	53798523	G	A	1.051	1.032-1.07	0.665806	0.91049
rs11642015	16	53802494	C	T	1.136	1.114-1.159	0.203335	0.99431
rs62033433	16	53867798	G	A	0.945	0.922-0.97	0.1166	0.99279
rs1421087	16	53884664	C	T	1.04	1.023-1.057	0.407726	0.9794
rs4784625	16	56078412	A	C	0.963	0.945-0.981	0.744393	0.95717
rs12600088	16	56323151	C	T	0.96	0.944-0.977	0.587727	0.90945
rs563073612	16	57558506	T	G	1.068	1.031-1.105	0.0640072	0.90338
rs11076304	16	59204974	C	T	0.969	0.953-0.985	0.542904	0.96196
rs2917705	16	64339094	G	A	0.964	0.945-0.982	0.224646	0.99979
rs12449279	16	66034942	A	G	1.04	1.02-1.06	0.233171	0.9825
rs6499085	16	66469554	A	C	1.031	1.014-1.049	0.571854	0.96427
rs12923138	16	67233266	A	C	0.968	0.952-0.984	0.385008	0.99832
rs4783682	16	68806586	C	T	0.966	0.949-0.982	0.499361	0.91135
rs12149228	16	69765524	C	T	1.043	1.021-1.065	0.175105	0.98908
rs4985419	16	70747386	G	A	1.042	1.021-1.063	0.209462	0.9678
rs77230746	16	71561677	G	A	0.959	0.942-0.977	0.265387	0.98911
rs7204798	16	72025429	C	T	1.048	1.03-1.065	0.3598	0.9868
rs16970769	16	72309016	T	G	0.962	0.946-0.978	0.339089	0.98627
rs4788664	16	72880564	C	T	0.961	0.943-0.98	0.225846	0.99404
rs71388952	16	73021988	A	G	1.054	1.028-1.081	0.127362	0.93781
rs74881805	16	73056707	G	A	0.948	0.925-0.971	0.137018	0.93227
rs8060701	16	73073289	G	A	1.052	1.03-1.074	0.179836	0.99363
rs8049936	16	73085286	A	G	1.031	1.014-1.049	0.376151	0.99674
rs6499607	16	73098690	T	C	0.953	0.933-0.974	0.822697	0.96272
rs8051037	16	75255062	A	G	1.124	1.062-1.189	0.976781	0.90456
rs2925979	16	81534790	T	C	0.963	0.946-0.979	0.664071	0.99877
rs6564898	16	81639802	T	C	1.038	1.017-1.059	0.780445	0.95002
rs12149168	16	85705611	G	T	0.955	0.938-0.971	0.352923	0.93694
rs8571	16	85709610	G	A	0.958	0.942-0.974	0.399214	0.99813
rs75959543	16	89676635	G	A	0.962	0.946-0.979	0.421738	0.90187
rs71357182	17	1208879	T	G	0.945	0.918-0.973	0.0862378	0.95889
rs9911305	17	2309188	A	G	0.963	0.947-0.98	0.577752	0.90623
rs747360	17	4005521	G	A	1.07	1.045-1.096	0.136657	0.99942
rs9911054	17	5730400	A	G	0.957	0.937-0.978	0.177119	0.96687
rs75418188	17	6945483	C	T	1.141	1.108-1.176	0.0780611	0.99898
rs113685260	17	7004051	A	G	1.043	1.021-1.066	0.183904	0.94707
rs1372869	17	8027318	A	G	1.036	1.018-1.054	0.66351	0.95387
rs11078076	17	12423696	G	A	1.044	1.021-1.067	0.159501	0.99258
rs2292527	17	17126041	G	A	1.046	1.022-1.07	0.149804	0.94691
rs7505	17	29644852	G	A	0.955	0.94-0.971	0.392953	0.99985
rs178862	17	29775014	G	A	1.033	1.015-1.05	0.349012	0.98127
rs35551980	17	36049552	T	C	1.071	1.05-1.091	0.237315	0.96642
rs3110635	17	36052616	A	G	1.062	1.037-1.089	0.872988	0.9646
rs11651755	17	36099840	C	T	0.892	0.877-0.908	0.676114	0.99965
None	17	40905383	T	C	1.044	1.027-1.061	0.445953	0.96436
rs2271573	17	41327621	A	G	1.039	1.022-1.057	0.335781	0.9915
rs7207047	17	43198998	G	A	0.959	0.939-0.98	0.178548	0.99997
rs7224548	17	43337136	G	T	1.035	1.017-1.054	0.709566	0.97024
rs144379736	17	46903873	G	A	1.04	1.022-1.059	0.711408	0.98392
rs7217891	17	59447984	G	A	0.966	0.95-0.983	0.512326	0.92324
rs2160725	17	66395726	A	C	1.046	1.029-1.064	0.579731	0.99922
rs12453895	17	67578709	T	C	1.032	1.015-1.05	0.6596	0.98718
rs10401019	17	73178311	T	C	0.965	0.948-0.982	0.337457	0.97743
rs12946409	17	73414640	G	A	0.969	0.953-0.985	0.445069	0.93395
rs55868394	17	73851113	C	A	1.057	1.029-1.086	0.101117	0.98806
rs2118225	17	75741480	C	T	1.039	1.021-1.058	0.290997	0.99942
rs3813026	17	76123528	A	G	1.068	1.032-1.105	0.0592338	0.9975
rs2306526	17	76798362	C	T	0.969	0.953-0.986	0.381626	0.98805
rs62067923	17	78708311	A	G	0.914	0.874-0.955	0.0342893	0.98399
rs9915667	17	78754340	A	G	1.042	1.023-1.06	0.650008	0.90362
rs585955	18	295046	G	T	0.943	0.923-0.965	0.172396	0.91289
rs1443448	18	25498585	G	A	0.963	0.944-0.982	0.782002	0.98885
rs116810556	18	27170237	G	A	1.084	1.049-1.119	0.069065	0.96732
rs7233422	18	29975867	A	G	0.958	0.939-0.977	0.221399	0.98861
rs12605844	18	36833494	T	G	0.953	0.935-0.972	0.255654	0.94079
rs2717085	18	37286585	T	C	0.958	0.939-0.978	0.789942	0.96168
rs34453548	18	41052537	G	A	1.032	1.015-1.05	0.460265	0.93284
rs7235574	18	42368034	G	A	0.955	0.937-0.973	0.247568	0.96789
rs9965195	18	53190307	T	C	0.938	0.907-0.971	0.939484	0.98859
rs476828	18	57852587	T	C	1.078	1.058-1.098	0.251882	0.99997
rs141751555	18	57857739	A	G	1.115	1.066-1.167	0.0364924	0.93524
rs12454712	18	60845884	T	C	0.943	0.928-0.958	0.519941	0.98424
rs4349260	18	64026061	G	A	0.955	0.933-0.976	0.150145	0.99658
rs9967630	19	2099820	A	G	0.968	0.952-0.984	0.621504	0.99611
rs2115107	19	7968168	G	A	1.034	1.016-1.052	0.376581	0.92916
rs2910993	19	12504515	T	C	1.038	1.018-1.058	0.23537	0.97392
rs77570884	19	18853137	G	A	1.097	1.051-1.146	0.0391731	0.92375
rs10402308	19	19657500	G	A	1.036	1.017-1.055	0.274487	0.94037
rs582992	19	21449546	G	T	1.127	1.064-1.192	0.978027	0.94674
rs452707	19	22304145	C	T	1.044	1.025-1.063	0.256738	0.99081
rs58638214	19	31864938	C	T	0.966	0.95-0.983	0.642921	0.99308
rs7359893	19	33722682	A	G	1.034	1.017-1.051	0.431921	0.99334
rs4805881	19	33896432	A	C	0.951	0.936-0.967	0.47437	0.99729
rs865637	19	34313388	T	C	1.037	1.017-1.056	0.26825	0.93863
None	19	35231449	T	G	1.076	1.038-1.116	0.0554487	0.94612
rs11666497	19	38464262	C	T	1.066	1.038-1.094	0.108162	0.98727
rs374936476	19	39089623	A	C	1.086	1.042-1.132	0.04157	0.97001
rs10422508	19	46115484	T	G	1.05	1.031-1.069	0.701757	0.99326
rs7507912	19	46157916	G	A	0.917	0.898-0.935	0.213337	0.93803
rs61373376	19	46183586	C	T	1.046	1.024-1.069	0.169351	0.98966
rs184439551	19	46397237	C	T	0.918	0.89-0.947	0.0742668	0.96677
rs11672020	19	46403374	A	G	1.054	1.034-1.074	0.259364	0.95635
rs11670218	19	46426730	G	A	0.968	0.953-0.984	0.48559	0.98237
rs395604	19	47345369	C	T	0.968	0.952-0.985	0.445654	0.91495
rs3745726	19	49094856	C	T	0.966	0.95-0.984	0.297647	0.99853
rs2071699	19	49254504	G	A	0.967	0.951-0.983	0.389857	0.99383
rs662512	19	49331591	A	G	0.952	0.928-0.976	0.112422	0.99001
rs1654467	19	55581511	T	C	1.032	1.015-1.049	0.389678	0.99685
rs3745922	19	55690853	G	A	1.05	1.031-1.069	0.292116	0.97825
rs11891417	2	504243	A	G	0.961	0.941-0.982	0.181727	0.99759
rs7579427	2	631183	C	A	1.108	1.078-1.139	0.905307	0.99458
rs1317006	2	656450	T	C	1.034	1.018-1.051	0.510987	0.97634
rs4668574	2	8632587	G	T	0.926	0.898-0.955	0.0767455	0.99029
rs59164865	2	10986854	G	A	1.059	1.028-1.092	0.0784373	0.96429
rs10173572	2	11167959	A	G	1.034	1.015-1.052	0.685769	0.943
rs11887963	2	24676506	A	C	0.967	0.951-0.983	0.460483	0.95815
rs6757723	2	25026937	C	T	1.053	1.03-1.077	0.159399	0.99652
rs828272	2	26971882	A	G	1.037	1.02-1.054	0.509965	0.95707
rs1659711	2	27366408	C	A	1.033	1.015-1.051	0.681147	0.9998
rs3795975	2	27594192	C	T	1.12	1.062-1.18	0.0240373	0.98957
rs1260326	2	27730940	T	C	1.079	1.061-1.096	0.440921	0.99466
rs4074943	2	29610088	A	G	1.035	1.016-1.055	0.252097	0.99964
rs4670644	2	37205245	C	A	0.964	0.947-0.981	0.663646	0.93738
rs3936042	2	43107039	C	T	1.036	1.018-1.053	0.347271	0.9988
rs6745258	2	43189207	G	T	0.967	0.951-0.983	0.621158	0.97145
rs10201401	2	44810480	G	A	1.032	1.015-1.05	0.580499	0.92272
rs10168523	2	45192000	A	G	1.047	1.03-1.065	0.452311	0.91672
rs2012760	2	50862603	G	A	0.956	0.94-0.972	0.539991	0.97759
rs188595415	2	51071367	T	C	1.138	1.064-1.216	0.0157095	0.93332
rs34888568	2	51304476	G	A	0.966	0.951-0.982	0.427318	0.99332
rs76897850	2	51441330	G	A	1.049	1.025-1.073	0.159847	0.92164
rs112687647	2	54242585	C	T	1.037	1.02-1.055	0.374211	0.93599
rs7600489	2	57062513	A	G	1.045	1.026-1.064	0.268498	0.99948
rs6545625	2	57393245	C	T	1.038	1.019-1.057	0.248731	0.99954
rs6753110	2	58898151	T	C	1.058	1.034-1.082	0.160376	0.95494
rs12617233	2	59039998	T	C	1.038	1.021-1.055	0.462523	0.99822
rs11125772	2	59382795	C	T	1.037	1.019-1.056	0.30171	0.96103
rs10201711	2	59500763	A	C	0.961	0.943-0.978	0.266355	0.98472
rs968919	2	60579988	C	T	0.953	0.936-0.97	0.328842	0.94818
rs2540951	2	65276736	A	G	0.967	0.95-0.984	0.330221	0.98134
rs4671126	2	65546395	A	G	1.04	1.02-1.06	0.77858	0.98824
rs11897496	2	67270090	G	A	0.906	0.86-0.954	0.025493	0.97198
rs2239487	2	71174078	C	T	1.034	1.017-1.051	0.444674	0.97266
rs9679205	2	74103512	C	T	1.034	1.016-1.051	0.356717	0.97269
rs10179549	2	77524377	G	A	1.039	1.022-1.056	0.509227	0.97007
rs62139981	2	80197219	A	G	1.037	1.019-1.055	0.381993	0.94311
rs12151742	2	85933003	C	T	0.931	0.897-0.966	0.0518675	0.95178
rs58459876	2	111931064	T	C	0.958	0.939-0.976	0.238059	0.96865
rs77452483	2	120232894	G	A	0.9	0.866-0.936	0.0467205	0.95768
rs11122801	2	121319671	C	T	0.953	0.929-0.977	0.128	0.91547
rs7604413	2	122694063	G	A	1.035	1.016-1.054	0.268382	0.99796
rs7594562	2	139447623	C	T	1.038	1.021-1.054	0.484379	0.98729
rs28709970	2	145848070	G	T	1.036	1.018-1.054	0.351842	0.93371
rs57241845	2	146221987	C	A	0.963	0.946-0.98	0.358055	0.9035
rs56008953	2	149559453	A	G	1.048	1.031-1.066	0.587465	0.99062
rs77596461	2	162798025	G	A	1.061	1.029-1.094	0.0767228	0.96502
rs16847319	2	163638249	C	T	1.065	1.033-1.098	0.924848	0.99533
rs2161939	2	163859813	A	G	1.039	1.019-1.059	0.246683	0.94505
rs1489635	2	164028745	T	C	1.041	1.023-1.059	0.342515	0.95986
rs16849557	2	165366970	C	T	1.044	1.027-1.062	0.403052	0.94819
rs75536691	2	165381518	A	G	0.842	0.797-0.889	0.0220841	0.99965
rs3769870	2	165564484	A	G	0.925	0.9-0.95	0.10257	0.99342
rs1968293	2	166617657	A	G	0.961	0.943-0.978	0.278302	0.97179
rs6433078	2	169496247	T	C	1.037	1.02-1.055	0.42927	0.97304
rs13014069	2	171658382	T	C	1.034	1.016-1.053	0.303598	0.98382
rs1997288	2	181518364	C	T	1.043	1.025-1.062	0.689589	0.97288
rs79405733	2	196539974	T	C	1.05	1.03-1.071	0.223121	0.95547
rs696815	2	198688084	A	C	1.038	1.02-1.055	0.492974	0.91808
rs10931828	2	199559177	C	T	0.96	0.943-0.977	0.288788	0.97547
rs4470328	2	203163749	T	C	1.064	1.029-1.099	0.0684415	0.92503
rs11692668	2	205119438	C	T	1.062	1.029-1.095	0.0727004	0.96587
rs4673301	2	205368458	T	C	1.032	1.015-1.05	0.373276	0.99901
rs75179644	2	213687103	T	C	0.94	0.919-0.962	0.154248	0.95567
rs9288490	2	215101795	C	T	0.963	0.944-0.982	0.232382	0.91697
rs10191332	2	218789430	T	C	1.044	1.021-1.066	0.172476	0.97518
rs55680399	2	219160621	T	C	0.969	0.953-0.985	0.602608	0.99569
rs77694580	2	228102229	C	T	0.962	0.942-0.982	0.211453	0.92699
rs778367	2	233772640	A	G	0.942	0.915-0.97	0.908731	0.92939
None	2	234303337	C	T	0.953	0.937-0.968	0.545636	0.95285
rs3817996	20	10624046	G	A	1.048	1.026-1.071	0.198458	0.90752
rs2327342	20	11166478	A	C	1.034	1.017-1.051	0.508406	0.9913
rs1980087	20	11649409	A	G	1.042	1.023-1.062	0.238698	0.97037
rs141033311	20	15526716	T	C	0.902	0.853-0.954	0.0215199	0.98101
rs409303	20	15561894	C	T	1.038	1.018-1.057	0.254564	0.98042
rs59358673	20	33564854	A	C	1.073	1.034-1.113	0.052893	0.94902
rs28763883	20	36024820	T	C	0.964	0.945-0.983	0.227179	0.97511
rs3127061	20	42197423	T	G	0.903	0.858-0.951	0.0261518	0.96468
rs6031433	20	42795589	T	C	0.958	0.939-0.977	0.236792	0.90421
rs41280254	20	42852509	C	T	1.049	1.03-1.067	0.356758	0.91939
rs6031563	20	43002910	G	T	1.075	1.054-1.097	0.796118	0.99043
rs6067015	20	47825305	T	C	1.034	1.017-1.051	0.588213	0.98347
rs6012876	20	48830265	T	C	0.961	0.946-0.977	0.459158	0.99648
rs6021276	20	50155386	T	C	0.951	0.935-0.966	0.570779	0.96539
rs2208315	20	50820295	C	T	0.967	0.95-0.984	0.308983	0.9899
rs1016404	20	50902910	A	G	1.04	1.022-1.058	0.64763	0.96693
rs201366591	20	51738843	G	A	0.967	0.95-0.983	0.431153	0.93392
rs6127097	20	52723895	C	T	1.035	1.018-1.053	0.39323	0.94387
rs6123722	20	56296225	A	G	1.04	1.023-1.057	0.401344	0.98162
rs1556179	20	56307546	A	G	0.966	0.949-0.982	0.469725	0.92139
rs4809279	20	61322769	C	T	0.969	0.953-0.985	0.502741	0.98563
rs148390770	21	20992099	G	T	0.923	0.885-0.962	0.043742	0.91002
rs2826803	21	22706651	T	C	1.031	1.015-1.048	0.517291	0.9832
rs77653542	21	22722251	G	A	0.942	0.915-0.97	0.0911837	0.9061
rs456508	21	40232808	T	C	1.044	1.022-1.066	0.170066	0.99701
rs589754	22	20179503	T	C	1.036	1.018-1.055	0.320526	0.92127
rs760605	22	27570571	G	A	0.886	0.829-0.946	0.0167699	0.91436
rs10154819	22	29258551	T	G	1.034	1.016-1.052	0.347248	0.92677
rs5762925	22	29369398	A	C	1.05	1.033-1.067	0.51728	0.98293
rs6519792	22	29922279	T	C	1.057	1.028-1.086	0.100654	0.95552
rs34186497	22	30795879	C	T	1.072	1.033-1.113	0.0538274	0.92154
rs138781	22	35712614	C	T	0.961	0.946-0.977	0.518151	0.97617
rs12484776	22	40652873	A	G	0.968	0.952-0.985	0.363699	0.99797
rs113322803	22	41461125	G	A	0.962	0.944-0.981	0.232063	0.99702
rs738408	22	44324730	C	T	1.034	1.017-1.05	0.458234	0.99772
rs28637892	22	46313618	G	T	1.045	1.025-1.066	0.236154	0.95486
rs8135478	22	46481985	T	C	0.951	0.93-0.974	0.145232	0.99189
rs139788	22	50122376	C	T	0.913	0.875-0.953	0.0410868	0.91556
rs13811	22	50357416	C	T	0.955	0.938-0.973	0.699758	0.92829
rs80098710	22	50488642	G	A	0.921	0.881-0.962	0.038517	0.91053
rs112541716	22	50884787	C	T	0.913	0.874-0.955	0.0377238	0.91978
rs2728945	3	9418510	A	G	0.94	0.914-0.967	0.913073	0.99994
rs71304101	3	12396913	G	A	0.886	0.845-0.929	0.0303902	0.99186
rs709156	3	12461615	G	A	0.963	0.943-0.982	0.195748	0.98558
rs73133415	3	14402842	A	G	0.927	0.889-0.965	0.0411648	0.98966
rs144515096	3	15661628	G	A	1.063	1.03-1.097	0.0738967	0.9594
rs842252	3	16299968	G	A	0.962	0.946-0.979	0.345195	0.99987
rs73129335	3	21946505	C	T	1.035	1.016-1.054	0.257897	0.99735
rs79157654	3	22373498	G	A	0.942	0.917-0.968	0.100464	0.98752
rs4858398	3	22408451	T	C	1.035	1.016-1.054	0.698916	0.93797
rs147040849	3	22421807	C	T	0.905	0.864-0.948	0.0327966	0.95296
rs610895	3	22825735	A	G	0.964	0.948-0.981	0.686653	0.99477
rs4858469	3	23081138	C	T	1.039	1.018-1.06	0.205377	0.99933
rs58607465	3	23116451	T	C	0.934	0.91-0.959	0.113013	0.94222
rs560031847	3	23132138	A	G	0.903	0.869-0.938	0.0516966	0.91778
rs142843419	3	23176039	T	G	1.145	1.081-1.213	0.020494	0.95008
rs12633613	3	23390507	T	C	0.914	0.898-0.929	0.330702	0.99338
rs60410861	3	23551971	G	A	1.117	1.09-1.144	0.137542	0.95669
rs74860458	3	26691392	G	A	0.965	0.946-0.984	0.23148	0.96132
rs1495174	3	31478817	A	G	0.963	0.947-0.98	0.393407	0.97221
rs12629069	3	31713439	T	C	1.04	1.02-1.059	0.280888	0.91463
rs1129200	3	40532257	T	C	1.039	1.021-1.057	0.488967	0.90074
rs33503	3	42427957	G	A	0.938	0.91-0.967	0.922764	0.95931
rs79910262	3	48552736	C	T	0.92	0.879-0.962	0.0368387	0.90678
rs118030924	3	50148508	C	T	1.128	1.063-1.197	0.020263	0.91187
rs6769810	3	63182214	A	G	0.966	0.95-0.981	0.483061	0.99781
rs3816157	3	63999322	G	A	0.924	0.908-0.94	0.321066	0.99848
rs1384406	3	65152835	C	T	0.965	0.947-0.983	0.740198	0.99053
rs7619565	3	65591415	A	G	1.051	1.025-1.078	0.124253	0.95299
rs79298210	3	70538442	A	G	1.055	1.025-1.085	0.0964179	0.92186
rs996897	3	70561205	G	A	1.032	1.015-1.049	0.624871	0.9918
rs574715	3	73305809	G	A	1.033	1.016-1.05	0.44526	0.99815
rs2221825	3	73764135	T	C	0.97	0.954-0.986	0.575141	0.98374
rs6791086	3	77498907	T	C	1.033	1.015-1.051	0.673665	0.97345
rs1851923	3	81979057	G	A	1.05	1.026-1.074	0.855658	0.97623
rs2317203	3	82629021	G	A	1.037	1.018-1.056	0.262284	0.99873
rs12490891	3	84783138	G	A	1.046	1.028-1.064	0.363195	0.98359
rs73141530	3	85652015	T	C	1.04	1.021-1.061	0.243151	0.95658
rs75567301	3	86470683	G	A	1.086	1.044-1.131	0.0442766	0.97479
rs1352471	3	94249307	A	G	1.034	1.017-1.052	0.475359	0.92611
rs35352930	3	94974493	C	T	0.97	0.954-0.986	0.472176	0.95027
rs2948688	3	112492278	C	T	0.962	0.945-0.979	0.317311	0.96672
rs12635946	3	112916918	C	T	0.967	0.95-0.983	0.360216	0.94983
rs3846046	3	112996316	G	A	1.035	1.018-1.052	0.514556	0.99996
rs6806156	3	114968018	C	T	1.044	1.026-1.061	0.618342	0.98947
rs7644981	3	121969712	G	A	1.055	1.039-1.073	0.472483	0.99997
rs10222469	3	121977125	A	C	0.927	0.89-0.965	0.958871	0.99997
rs1456115	3	123161892	G	A	0.962	0.946-0.98	0.334992	0.92296
rs12497133	3	124921920	G	A	1.051	1.033-1.07	0.329132	0.97083
rs67240044	3	125027385	C	A	0.967	0.951-0.982	0.502807	0.97392
rs342892	3	146334631	C	T	0.964	0.947-0.982	0.286219	0.99709
rs72616697	3	151313637	C	T	0.968	0.952-0.984	0.45209	0.95237
rs9873341	3	152387723	T	C	0.955	0.938-0.973	0.727034	0.99998
rs13321742	3	171519793	G	A	0.968	0.952-0.985	0.343538	0.98181
rs1994962	3	172000456	A	G	1.036	1.019-1.054	0.40508	0.9268
rs11919166	3	173948286	A	C	0.949	0.927-0.971	0.159308	0.94866
rs13077796	3	177163018	G	A	1.037	1.018-1.056	0.721573	0.95165
rs9850524	3	179801815	T	C	1.032	1.015-1.049	0.575243	0.98568
rs632537	3	185242301	A	G	0.915	0.877-0.954	0.962003	0.99535
rs17826758	3	185431283	A	G	1.089	1.046-1.133	0.0417722	0.99955
rs4686392	3	185524081	A	G	1.134	1.115-1.154	0.336308	0.99905
rs74637941	3	185696335	T	C	1.059	1.036-1.083	0.175662	0.92734
rs3887925	3	186665645	C	T	1.047	1.03-1.064	0.424476	0.99933
rs11716234	3	187709942	A	C	0.946	0.925-0.968	0.142898	0.99323
rs73195978	3	189402741	T	G	0.963	0.943-0.983	0.217132	0.90929
rs4686672	3	193860937	T	C	0.968	0.952-0.984	0.463958	0.92004
rs59381142	3	193916181	G	A	1.037	1.018-1.055	0.328056	0.92721
rs4927870	3	195820576	A	C	1.036	1.017-1.055	0.687569	0.92508
rs2279186	4	875887	G	A	1.073	1.047-1.1	0.1254	0.97919
rs4690201	4	904695	T	C	1.039	1.021-1.058	0.706651	0.97935
rs730831	4	1240299	T	G	0.903	0.887-0.919	0.308145	0.94733
rs10024996	4	1328297	G	A	1.071	1.046-1.097	0.138247	0.94862
rs4246688	4	1415035	T	C	0.954	0.936-0.972	0.728541	0.9351
rs11732213	4	1704244	T	C	1.055	1.032-1.078	0.173118	0.96681
rs3135123	4	1986938	G	A	0.953	0.931-0.976	0.860354	0.99926
rs35619282	4	15051602	T	G	0.955	0.936-0.976	0.182924	0.99673
rs12649237	4	28325247	T	C	0.966	0.95-0.982	0.609196	0.98528
rs76499763	4	28345272	G	T	1.059	1.027-1.092	0.0802651	0.95426
rs754887	4	38110701	A	C	0.967	0.951-0.984	0.47709	0.91702
rs10938397	4	45182527	A	G	1.054	1.036-1.073	0.298033	0.99985
rs79628372	4	54011576	T	C	1.048	1.022-1.074	0.11699	0.99908
rs4382087	4	66628221	C	T	0.964	0.946-0.982	0.754057	0.99985
rs55640322	4	66700100	T	C	1.041	1.019-1.063	0.195248	0.93364
rs4356975	4	69972463	C	T	0.965	0.949-0.981	0.630444	0.99952
rs13129612	4	71745816	C	T	0.94	0.922-0.959	0.789372	0.97752
rs73827363	4	72540914	T	C	0.966	0.95-0.982	0.371935	0.99908
rs201597274	4	85301870	T	C	0.875	0.84-0.91	0.0447399	0.96029
rs67741416	4	116489707	G	T	0.953	0.934-0.972	0.221011	0.91707
rs74723451	4	119284933	A	G	0.968	0.951-0.985	0.309822	0.9649
rs1549535	4	119828207	C	T	0.931	0.897-0.967	0.952126	0.99232
rs1397766	4	121751580	G	A	0.966	0.95-0.982	0.46564	0.99178
rs7687226	4	122694087	G	A	0.917	0.878-0.958	0.964917	0.99744
rs4833305	4	125645310	T	C	0.959	0.937-0.98	0.165068	0.94942
rs2639576	4	145658429	T	C	1.034	1.017-1.051	0.540522	0.99707
rs874851	4	147163132	G	A	0.967	0.951-0.982	0.46204	0.99792
rs4458472	4	147462679	G	A	0.967	0.951-0.984	0.413441	0.95556
rs165582	4	152786987	A	G	0.934	0.901-0.968	0.943126	0.93295
rs10011838	4	153520279	G	A	0.923	0.908-0.938	0.540169	0.9646
rs904908	4	169719387	A	G	0.953	0.929-0.977	0.873513	0.90043
rs10006596	4	178910307	T	C	1.034	1.018-1.051	0.423118	0.99975
rs11934819	4	186579041	T	C	1.04	1.021-1.06	0.246968	0.99711
rs191634331	4	188426543	T	G	1.035	1.016-1.054	0.707338	0.9204
rs13161014	5	2164767	C	T	1.038	1.019-1.058	0.248514	0.99983
rs28506934	5	10591167	C	T	0.963	0.946-0.98	0.680483	0.9539
rs9312872	5	14775111	G	A	0.969	0.954-0.985	0.443664	0.99466
rs72748536	5	30004511	A	G	0.933	0.905-0.963	0.0740967	0.96859
rs78923858	5	36208413	C	A	1.048	1.022-1.075	0.117532	0.97887
rs57437634	5	39472888	T	C	0.952	0.927-0.978	0.110086	0.93956
rs10068476	5	44422633	G	A	0.958	0.942-0.976	0.331084	0.94532
rs8185073	5	46173755	T	C	1.041	1.025-1.059	0.517266	0.97143
rs10940235	5	49636753	G	T	0.957	0.942-0.973	0.480843	0.99944
rs27265	5	50161106	C	T	0.944	0.921-0.966	0.864193	0.98079
rs12519107	5	50319134	C	T	0.941	0.916-0.967	0.101257	0.97443
rs35806441	5	51709192	T	C	0.961	0.942-0.982	0.192383	0.96982
rs7721698	5	51821771	C	T	0.965	0.95-0.981	0.600919	1
rs6879147	5	52087852	T	G	0.932	0.912-0.953	0.833817	0.98929
rs12153725	5	52108031	T	C	0.965	0.947-0.983	0.246527	0.99702
rs1030228	5	52842569	A	G	0.964	0.947-0.981	0.702418	0.99962
rs4865796	5	53272664	G	A	1.057	1.034-1.08	0.834309	0.99615
rs31226	5	53327571	T	C	1.039	1.018-1.06	0.800673	0.97922
rs3911664	5	55761177	G	A	1.036	1.02-1.053	0.544528	0.99339
rs4374718	5	55778051	G	T	0.97	0.954-0.986	0.398496	0.99924
rs40270	5	55804552	A	C	1.052	1.028-1.076	0.146928	0.9774
rs459193	5	55806751	A	G	1.073	1.055-1.09	0.467004	0.99958
rs113317823	5	56087883	C	T	0.951	0.931-0.972	0.173222	0.96603
rs702692	5	56472306	C	T	0.963	0.946-0.981	0.304936	0.941
rs2548250	5	58101244	C	T	0.963	0.948-0.98	0.407942	0.96944
rs160844	5	66670452	C	A	1.032	1.015-1.049	0.586744	0.99861
rs256498	5	67673635	A	G	1.033	1.016-1.051	0.413984	0.9455
rs147340852	5	67698336	A	G	1.066	1.03-1.103	0.0629224	0.94416
rs1115091	5	74575801	A	G	0.967	0.952-0.983	0.508796	0.98115
rs5744598	5	74846613	G	A	0.946	0.931-0.963	0.356388	0.99995
rs10805926	5	78542516	C	T	0.968	0.952-0.984	0.393839	0.98709
rs357513	5	87513775	C	T	1.034	1.017-1.051	0.601935	0.99912
rs7721099	5	87936379	T	C	1.053	1.035-1.07	0.443847	0.94903
rs4916703	5	90452758	C	T	1.033	1.016-1.05	0.570604	0.99184
rs11960326	5	95850807	C	T	0.959	0.944-0.975	0.603253	0.99241
rs2927416	5	99302726	A	G	0.969	0.953-0.985	0.37882	0.98122
rs73191083	5	102176420	T	C	1.043	1.021-1.065	0.186491	0.99177
rs11748134	5	107213361	T	C	0.96	0.94-0.98	0.180448	0.99889
rs2456907	5	111371462	G	A	1.032	1.015-1.049	0.577629	0.98992
rs154759	5	115137144	A	G	1.031	1.015-1.048	0.45291	0.99843
rs6895366	5	115969882	C	T	0.949	0.924-0.975	0.110678	0.91813
rs6882021	5	122636855	T	C	0.961	0.946-0.977	0.473673	0.95741
rs113638297	5	122660577	G	A	0.913	0.885-0.941	0.0777972	0.94231
rs254710	5	134112475	C	T	1.039	1.022-1.057	0.399406	0.97209
rs1201598	5	145710848	C	T	1.031	1.014-1.049	0.604787	0.99044
rs3749653	5	151328951	G	A	1.037	1.019-1.054	0.370237	0.97326
rs10476466	5	163840444	T	C	0.963	0.945-0.981	0.759673	0.97851
rs7723860	5	165185702	A	G	0.964	0.945-0.983	0.220349	0.9954
rs2112535	5	176531075	G	A	1.062	1.044-1.08	0.403838	0.91541
rs2544816	5	176967336	A	C	0.967	0.951-0.984	0.594508	0.95449
rs72650618	5	180225815	C	T	0.962	0.943-0.981	0.247119	0.90022
rs7765217	6	5567204	A	G	1.032	1.016-1.05	0.514659	0.95699
rs9505085	6	7226959	C	T	0.956	0.94-0.973	0.334793	0.98634
rs6908547	6	8982990	C	T	1.032	1.015-1.049	0.40677	0.99009
rs1121384	6	19771507	A	G	0.969	0.953-0.985	0.607646	0.99394
rs6919062	6	20347982	C	T	1.036	1.019-1.054	0.426516	0.96827
rs2328488	6	20418329	C	T	0.953	0.935-0.972	0.221495	0.99889
rs3828858	6	20480586	A	G	1.06	1.041-1.078	0.382379	0.91513
rs942041	6	20509339	A	G	0.94	0.922-0.957	0.284974	0.92406
rs6456354	6	20519390	A	G	0.936	0.915-0.957	0.172146	0.90776
rs2206577	6	20531729	T	G	1.039	1.019-1.061	0.791283	0.95255
rs76779596	6	20627127	C	A	0.95	0.931-0.968	0.216048	0.99528
rs9350271	6	20683164	G	A	1.188	1.169-1.208	0.425466	0.97473
rs78487121	6	20741402	T	G	1.103	1.05-1.159	0.0288122	0.95173
rs10806923	6	20790477	C	T	0.918	0.901-0.936	0.238074	0.96324
rs201262361	6	20862891	T	C	0.949	0.926-0.972	0.139255	0.95179
rs79234979	6	20969284	C	T	1.048	1.027-1.069	0.207161	0.96117
rs9465946	6	21009888	A	G	0.963	0.944-0.983	0.199377	0.99512
rs4382241	6	21071162	C	T	1.043	1.027-1.061	0.490717	0.97023
rs17879578	6	29911837	G	A	0.96	0.944-0.977	0.407576	0.94804
rs3132596	6	30783282	T	G	1.043	1.02-1.066	0.18284	0.90516
rs1264315	6	30865058	C	T	1.043	1.022-1.065	0.195759	0.96932
rs10947123	6	31001166	G	A	1.08	1.04-1.121	0.048936	0.97738
rs9262621	6	31022730	C	A	0.942	0.925-0.96	0.260385	0.99426
rs141804296	6	31078469	C	T	0.888	0.845-0.933	0.0276056	0.99094
rs141715528	6	31136208	C	T	1.126	1.082-1.172	0.0428112	0.99858
rs9461650	6	31143241	G	A	0.938	0.921-0.956	0.236798	0.99842
rs28362333	6	31164779	T	C	1.062	1.045-1.079	0.535898	0.98648
rs9501364	6	31217026	G	A	0.949	0.925-0.974	0.107144	0.99952
None	6	31300114	A	G	1.045	1.027-1.065	0.287017	0.98029
rs28380878	6	31312451	T	C	0.953	0.929-0.977	0.117257	0.99043
rs28366070	6	31320375	C	A	0.944	0.921-0.967	0.130781	0.98796
rs1131163	6	31324888	G	T	0.954	0.939-0.97	0.501181	0.95645
rs9266520	6	31341493	T	C	0.964	0.947-0.982	0.717257	0.93802
rs2442749	6	31352040	T	C	1.046	1.022-1.071	0.136713	0.99935
rs28366133	6	31364076	C	T	1.041	1.023-1.058	0.420066	0.94117
rs2230365	6	31525448	C	T	0.966	0.949-0.983	0.301868	0.99894
rs440454	6	31927342	A	G	1.032	1.014-1.049	0.633196	0.99914
rs61740337	6	32017105	A	G	1.082	1.039-1.127	0.0419694	0.97917
rs2269423	6	32145707	A	C	0.963	0.947-0.979	0.639894	0.99997
rs2071278	6	32165444	A	G	1.064	1.041-1.087	0.176855	0.98296
rs206015	6	32182759	G	A	0.963	0.946-0.98	0.304438	0.99377
rs3134928	6	32193564	C	T	0.961	0.945-0.978	0.330129	0.99342
rs117180557	6	32227969	A	G	1.067	1.032-1.102	0.0657004	0.9856
rs3763311	6	32376176	C	T	1.039	1.02-1.058	0.26245	0.99985
None	6	32636733	G	A	0.953	0.937-0.97	0.366143	0.93306
rs9275382	6	32668831	T	C	1.06	1.034-1.088	0.116356	0.97967
rs3104404	6	32682174	C	A	0.964	0.947-0.98	0.36607	0.92889
rs9275698	6	32687973	A	G	0.962	0.942-0.982	0.207279	0.92137
rs117996505	6	32737594	C	T	0.95	0.926-0.974	0.117832	0.98634
rs9296092	6	33478496	A	G	0.935	0.906-0.964	0.924239	0.96819
rs594223	6	33667965	G	T	1.086	1.047-1.128	0.950282	0.99995
rs117525671	6	34191974	C	T	0.926	0.903-0.95	0.113516	0.9842
rs7752035	6	34311414	T	C	0.967	0.951-0.983	0.54576	0.9613
rs3800468	6	34483259	G	A	0.948	0.927-0.969	0.162405	0.94223
rs7739801	6	37967015	T	C	1.047	1.026-1.068	0.21358	0.99145
rs9349064	6	38253428	A	G	0.944	0.924-0.965	0.183423	0.90425
rs12660306	6	39019914	C	A	0.956	0.935-0.976	0.808613	0.90994
rs9296285	6	39040469	A	G	0.912	0.893-0.931	0.179944	0.99128
rs10023	6	39072034	A	G	1.037	1.018-1.056	0.250114	0.99973
rs1182865	6	39229521	A	C	0.956	0.934-0.979	0.86741	0.99922
rs10947804	6	39282036	T	C	1.05	1.033-1.068	0.366755	0.99268
rs2146258	6	39332567	T	C	1.037	1.02-1.054	0.449644	0.98244
rs6917902	6	43188940	C	T	0.891	0.842-0.943	0.021058	0.99813
rs1358980	6	43764551	C	T	1.033	1.017-1.05	0.536192	0.99932
rs111290542	6	43872697	T	C	0.967	0.95-0.983	0.569857	0.90027
rs883193	6	44310691	A	G	0.967	0.95-0.984	0.290448	0.99526
rs4714883	6	45829764	T	C	1.033	1.016-1.051	0.377741	0.91927
rs6925476	6	46151231	C	T	1.036	1.016-1.055	0.248205	0.99519
rs3756920	6	50785299	C	T	0.962	0.943-0.981	0.225569	0.97817
rs62405419	6	50787459	G	T	1.039	1.02-1.058	0.287653	0.97534
rs4312987	6	53585032	C	T	0.965	0.948-0.983	0.276119	0.99986
rs9395885	6	53745477	C	T	1.042	1.023-1.061	0.274826	0.97951
rs12193862	6	55002939	G	A	1.065	1.033-1.098	0.0811233	0.91934
rs10455354	6	79566230	A	G	0.955	0.932-0.978	0.126152	0.99798
rs13201414	6	102477712	G	A	0.968	0.952-0.985	0.351061	0.9613
rs11751416	6	110904595	G	A	1.044	1.027-1.061	0.532987	0.94399
rs117997490	6	117183746	C	T	1.104	1.048-1.163	0.0259993	0.94015
rs73766230	6	117855182	C	T	0.941	0.918-0.964	0.130569	0.96106
rs9767451	6	117996818	T	C	0.953	0.93-0.977	0.86031	0.91033
rs72951506	6	118011723	C	T	0.943	0.925-0.962	0.249672	0.94421
rs2182717	6	120219180	G	A	1.032	1.015-1.049	0.607722	0.98295
rs4273712	6	126964510	A	G	1.042	1.026-1.059	0.46795	0.99971
rs9491689	6	127398595	C	A	1.035	1.018-1.052	0.419416	0.99977
rs2749926	6	131935406	T	C	1.035	1.017-1.053	0.343876	0.96697
rs6918311	6	137287702	A	G	0.93	0.915-0.946	0.600302	0.94978
rs9376382	6	139205386	T	C	1.032	1.015-1.049	0.579808	0.99897
rs4895598	6	143057067	G	A	0.961	0.945-0.977	0.353262	0.9959
rs2142936	6	143352427	A	C	1.037	1.019-1.055	0.422438	0.90238
rs9484714	6	143562953	C	T	0.953	0.93-0.976	0.878034	0.99874
rs2179367	6	149762537	A	G	0.968	0.952-0.984	0.607649	0.97006
rs34360667	6	155425619	C	T	1.07	1.035-1.107	0.0627998	0.9764
rs9480376	6	157006184	G	A	1.046	1.024-1.069	0.172984	0.99063
rs55775214	6	164092706	C	T	0.935	0.911-0.959	0.116006	0.95832
rs10255418	7	6070856	C	T	0.966	0.951-0.982	0.469651	0.99642
rs1464923	7	6697232	C	T	1.04	1.02-1.061	0.246448	0.9106
rs7787720	7	13886654	C	T	1.052	1.035-1.069	0.446653	0.99851
rs6948538	7	14846646	A	G	0.964	0.949-0.98	0.551229	0.99424
rs10281892	7	14919852	A	G	1.062	1.044-1.08	0.414903	0.97212
rs80005921	7	15063379	A	G	1.056	1.039-1.074	0.484084	0.91298
rs78752146	7	18230032	A	G	1.066	1.03-1.103	0.065639	0.91526
rs149844769	7	18665963	A	G	0.906	0.863-0.951	0.030423	0.94036
rs35078555	7	20356798	C	T	0.938	0.91-0.966	0.0799269	0.98745
rs12700828	7	27683945	A	G	1.112	1.057-1.169	0.972686	0.95049
rs520161	7	28210660	T	C	1.053	1.033-1.075	0.778131	0.96023
rs1558031	7	28933323	A	G	1.045	1.021-1.071	0.131372	0.99996
rs10250835	7	30726954	G	A	0.959	0.94-0.978	0.205577	0.98027
rs151126400	7	39707348	C	A	1.078	1.035-1.123	0.0447716	0.92637
rs58183547	7	43450417	T	C	1.053	1.025-1.083	0.106452	0.90646
rs7779785	7	43506902	G	A	0.968	0.952-0.984	0.437986	0.97318
rs145556799	7	43952830	C	T	1.051	1.024-1.08	0.106527	0.95709
rs2908279	7	44174857	T	G	1.056	1.039-1.074	0.598375	0.98544
rs2268569	7	44227020	G	T	1.047	1.028-1.066	0.261237	0.99991
rs1496499	7	45979023	T	G	0.946	0.924-0.97	0.874405	0.99939
rs296317	7	52440502	A	G	0.97	0.954-0.986	0.529216	0.99921
rs10239854	7	55714282	A	G	0.966	0.948-0.984	0.270637	0.9764
rs138217609	7	55887976	G	A	0.885	0.832-0.941	0.0184662	0.95154
rs73358437	7	55951492	C	T	1.034	1.017-1.051	0.39208	0.97114
rs117088082	7	57352245	A	G	1.132	1.064-1.204	0.0179113	0.96863
rs2938491	7	68787360	G	T	0.964	0.946-0.982	0.27324	0.94997
rs6460541	7	69747088	A	G	1.082	1.062-1.101	0.276302	0.98868
rs75663027	7	76856451	G	T	1.041	1.023-1.061	0.297194	0.91903
rs1005245	7	79579320	G	A	0.967	0.95-0.984	0.332329	0.98142
rs1011971	7	79750613	C	A	0.968	0.952-0.985	0.648225	0.99884
rs2714450	7	79773935	A	G	1.04	1.021-1.059	0.307011	0.93363
rs80158892	7	87419347	A	G	0.954	0.931-0.979	0.116924	0.99665
rs39218	7	89740018	T	C	1.062	1.042-1.083	0.231305	0.96139
rs77609869	7	90345607	A	G	0.954	0.936-0.974	0.22515	0.94158
rs9656012	7	92808190	T	C	1.032	1.015-1.049	0.574371	0.99501
rs12668607	7	97021291	A	G	1.031	1.014-1.048	0.52384	0.99863
rs35760677	7	100788382	G	T	1.036	1.019-1.054	0.57765	0.96591
rs73408250	7	102571960	C	T	0.958	0.942-0.973	0.451248	0.99922
rs75749479	7	102764433	A	C	0.944	0.917-0.972	0.0936813	0.9194
rs4607530	7	111550387	T	C	0.931	0.898-0.966	0.0511714	0.99812
rs56280463	7	118452192	C	T	0.944	0.919-0.97	0.10042	0.98032
rs78811375	7	125617797	T	C	1.135	1.08-1.193	0.0291532	0.94073
rs76040425	7	126276296	A	G	1.073	1.046-1.102	0.116306	0.92034
rs2188186	7	126637851	C	A	0.963	0.945-0.981	0.266591	0.98054
rs1361957	7	126844739	A	G	0.953	0.935-0.97	0.272522	0.95768
rs4532535	7	126864679	T	G	0.95	0.933-0.968	0.274262	0.98532
rs10259338	7	126940621	A	G	0.956	0.937-0.976	0.194588	0.9932
rs7796747	7	127017001	A	G	0.95	0.924-0.977	0.0936909	0.99797
rs2213966	7	127090107	C	T	0.946	0.926-0.967	0.171779	0.96576
rs1419403	7	127153181	A	C	1.06	1.032-1.088	0.89149	0.95908
rs79492875	7	127215059	C	A	0.93	0.895-0.966	0.0496315	0.93672
rs806219	7	127240094	T	G	0.916	0.9-0.932	0.322164	0.96829
rs2233580	7	127253550	C	T	1.335	1.298-1.373	0.092687	0.99498
rs3824004	7	127253551	G	T	1.19	1.135-1.249	0.0290479	0.99734
rs77643930	7	127749297	G	A	0.937	0.909-0.967	0.0766158	0.94437
rs17151835	7	127818304	T	G	0.946	0.921-0.972	0.102878	0.97107
rs896178	7	127829771	A	C	0.955	0.936-0.975	0.217478	0.90768
rs11772985	7	127847013	A	G	0.954	0.939-0.97	0.631569	0.99434
rs374174358	7	127935559	C	T	1.057	1.027-1.087	0.0923733	0.93447
rs74859176	7	128512217	C	T	1.126	1.064-1.191	0.0215738	0.96576
rs140755748	7	128645909	C	T	1.082	1.039-1.126	0.0462842	0.91429
rs1882095	7	129397644	T	C	0.954	0.937-0.972	0.293953	0.90277
rs12706901	7	129403569	A	G	0.963	0.945-0.981	0.28671	0.9168
rs7809195	7	129409758	G	A	0.931	0.908-0.955	0.128584	0.9381
rs34718040	7	129825512	A	C	1.117	1.053-1.184	0.0191576	0.97977
rs4731701	7	130430930	C	T	0.961	0.944-0.979	0.302482	0.95354
rs55720380	7	140552086	C	T	1.092	1.059-1.127	0.0722837	0.99159
rs4726661	7	143716598	G	A	1.042	1.024-1.062	0.264711	0.99997
rs2527055	7	147737152	T	C	0.96	0.943-0.978	0.743982	0.99976
rs11971392	7	150560183	C	T	1.032	1.015-1.049	0.584155	0.99966
rs72621116	7	156772643	T	C	0.95	0.928-0.974	0.14412	0.90368
rs7802473	7	156910420	T	G	0.925	0.896-0.956	0.0662105	0.99616
rs6950739	7	156982450	T	C	0.948	0.933-0.964	0.539867	0.9637
rs12674929	8	1035379	G	A	1.04	1.018-1.062	0.188442	0.95935
rs7814626	8	1151109	C	T	0.959	0.94-0.979	0.210929	0.96386
rs75145343	8	10579502	G	A	1.039	1.018-1.061	0.201544	0.96791
rs62493461	8	13801168	C	T	1.041	1.021-1.062	0.787	0.97632
rs2705212	8	16999709	G	A	0.967	0.949-0.984	0.67821	0.90519
rs2517105	8	17325343	T	C	0.962	0.942-0.982	0.179827	0.99914
rs28517653	8	19310670	G	A	1.058	1.031-1.085	0.115431	0.96141
rs4739244	8	21310719	T	C	0.968	0.952-0.984	0.571204	0.99428
rs900267	8	22485258	T	C	1.042	1.023-1.06	0.289358	0.99513
rs569137	8	23696290	G	A	0.968	0.952-0.984	0.476296	0.97217
rs4872338	8	25504250	G	A	1.033	1.015-1.051	0.423644	0.92307
rs7843582	8	28056797	T	G	0.966	0.95-0.983	0.655644	0.9831
rs12548554	8	30346544	G	A	0.951	0.928-0.976	0.115005	0.99972
rs56687477	8	36832310	G	A	1.047	1.029-1.066	0.330809	0.95987
rs12680217	8	37397803	T	C	0.963	0.947-0.979	0.42401	0.97745
rs2288696	8	38286225	G	A	0.944	0.916-0.973	0.0804887	0.99888
rs328301	8	38343012	T	C	0.961	0.944-0.978	0.685927	0.93612
rs10086593	8	38424845	T	C	1.035	1.017-1.054	0.319385	0.94688
rs12541376	8	41493508	C	A	1.05	1.029-1.071	0.214151	0.93148
rs12549902	8	41509259	G	A	1.081	1.064-1.099	0.508969	0.99974
rs62508166	8	41537318	G	A	0.899	0.877-0.921	0.132466	0.95658
rs113898012	8	41556609	A	G	1.073	1.046-1.102	0.105762	0.99323
rs1362890	8	41688047	T	C	1.048	1.028-1.069	0.232036	0.9514
rs12548111	8	41910963	A	G	1.039	1.021-1.057	0.299633	0.97311
rs6474073	8	57498845	T	C	1.034	1.016-1.053	0.295827	0.99157
rs6471907	8	61893034	A	C	1.038	1.02-1.055	0.653276	0.99886
rs7833958	8	63110766	G	A	1.034	1.016-1.053	0.28093	0.9887
rs11989556	8	64518613	G	A	1.043	1.022-1.064	0.202725	0.97744
rs35300531	8	65883172	G	A	1.068	1.033-1.104	0.0675345	0.90926
rs7845090	8	73449940	G	A	0.959	0.942-0.976	0.705617	0.99252
rs55929235	8	73734061	G	A	1.048	1.029-1.068	0.259034	0.95552
rs16938848	8	75193062	C	T	0.963	0.946-0.981	0.281422	0.99654
rs16938860	8	75213649	C	T	1.109	1.054-1.167	0.0257673	0.991
rs6473026	8	78218964	T	G	1.035	1.016-1.054	0.731873	0.98486
rs478341	8	81447313	G	A	0.958	0.939-0.978	0.207709	0.97797
rs277778	8	94352802	A	G	0.963	0.946-0.98	0.699045	0.96213
rs4735314	8	95668757	T	C	0.964	0.946-0.982	0.254706	0.9769
rs2467673	8	95934851	T	C	0.948	0.923-0.973	0.89079	0.99519
rs6469646	8	117484100	A	C	1.034	1.015-1.052	0.288626	0.98825
rs7845491	8	118048033	A	G	1.041	1.023-1.058	0.496697	0.93243
rs13266634	8	118184783	C	T	0.898	0.884-0.913	0.406618	0.99444
rs2464598	8	118198071	C	T	0.946	0.921-0.972	0.898044	0.9624
rs58202132	8	121764521	C	A	1.053	1.032-1.074	0.203613	0.98882
rs6988185	8	125179381	T	G	1.032	1.015-1.05	0.359031	0.96944
rs78938736	8	126474751	C	T	1.041	1.023-1.059	0.333725	0.96542
rs2219142	8	126580797	C	T	0.965	0.947-0.982	0.723854	0.96002
rs7841193	8	128677531	G	A	1.043	1.021-1.064	0.189418	0.99689
rs7828631	8	132875320	C	T	1.038	1.017-1.058	0.220303	0.98028
rs11986644	8	135387839	T	C	0.961	0.941-0.981	0.822125	0.99351
rs11167105	8	142986040	C	A	1.037	1.021-1.054	0.547847	0.99521
rs117704723	9	978265	A	C	1.063	1.029-1.098	0.074643	0.91816
rs10958987	9	1035786	T	C	1.039	1.022-1.056	0.402213	0.95134
rs140981222	9	3856011	T	C	0.883	0.832-0.937	0.0188545	0.99792
rs1574285	9	4283137	G	T	0.934	0.918-0.95	0.565634	0.93141
rs2380949	9	4289809	G	T	1.107	1.068-1.146	0.943808	0.99119
rs4741950	9	4306303	G	T	1.063	1.041-1.085	0.807142	0.96357
rs10814948	9	4368838	C	T	0.968	0.951-0.984	0.337977	0.99847
rs10975138	9	5489303	T	G	1.048	1.022-1.074	0.128912	0.93812
rs144408958	9	8325313	C	T	1.033	1.016-1.05	0.477176	0.97637
rs7044402	9	14157468	A	G	0.958	0.94-0.975	0.73208	0.99946
rs72700581	9	14439461	G	T	1.048	1.023-1.075	0.12353	0.95809
rs150257105	9	19652452	G	A	0.881	0.823-0.944	0.0152709	0.92769
rs35354550	9	21110719	A	G	0.941	0.915-0.968	0.0919078	0.98111
rs10965247	9	22132729	A	G	0.838	0.825-0.852	0.436629	0.98386
rs10811659	9	22133716	T	C	1.104	1.07-1.139	0.0703576	0.99937
rs7018475	9	22137685	T	G	1.06	1.043-1.078	0.393956	0.99314
rs10811667	9	22159982	C	A	0.944	0.915-0.974	0.927244	0.99966
rs7045760	9	22288404	G	A	0.897	0.868-0.926	0.067091	0.97686
rs7039553	9	22471832	T	C	0.961	0.944-0.978	0.283889	0.99958
rs13289947	9	22551240	G	A	0.933	0.902-0.965	0.0670702	0.91162
rs842841	9	22767598	A	C	1.048	1.028-1.068	0.230632	0.99224
rs12235612	9	34999425	T	C	1.056	1.028-1.084	0.108423	0.96063
rs1890591	9	35500545	A	G	0.96	0.944-0.976	0.55143	0.92997
rs10972581	9	35779571	C	T	0.953	0.931-0.974	0.151935	0.99934
rs10972594	9	35828423	A	G	0.943	0.923-0.964	0.829758	0.99569
rs1328412	9	81917127	T	C	0.907	0.875-0.941	0.0537111	0.98621
rs75948852	9	83162955	C	A	0.964	0.946-0.982	0.256107	0.97912
rs10780510	9	83959411	T	C	0.959	0.943-0.975	0.401572	0.99965
rs11139317	9	84182714	G	A	1.04	1.02-1.059	0.26478	0.96022
rs7041427	9	84239860	A	G	0.946	0.92-0.973	0.907404	0.96657
rs10867787	9	84254819	A	G	1.043	1.02-1.067	0.15078	0.99279
rs2796441	9	84308948	G	A	0.927	0.911-0.942	0.621121	0.99788
rs72744891	9	88174713	C	T	1.056	1.028-1.083	0.108049	0.9883
rs10820908	9	94640935	T	C	0.969	0.952-0.985	0.354643	0.95515
rs58541735	9	96251380	C	T	1.056	1.026-1.088	0.0865527	0.94653
rs113154802	9	98278413	C	T	0.948	0.923-0.974	0.102111	0.96547
rs10119795	9	100637339	C	T	0.961	0.941-0.981	0.812246	0.99897
rs13284030	9	103642777	T	C	1.039	1.022-1.056	0.398512	0.98511
rs10990036	9	105126024	A	G	0.97	0.954-0.986	0.529141	0.97016
rs2297400	9	107599481	T	C	0.965	0.949-0.982	0.639187	0.99997
rs3750469	9	111618309	T	C	0.963	0.947-0.98	0.384517	0.96235
rs1519466	9	111860797	C	T	0.945	0.92-0.97	0.890176	0.94437
rs1885234	9	119252277	T	G	1.039	1.022-1.056	0.402914	0.99052
rs10983453	9	119761715	A	G	0.962	0.942-0.981	0.201181	0.99466
rs1105890	9	119843385	C	T	1.033	1.016-1.05	0.419651	0.99979
rs1334096	9	119868210	A	G	1.123	1.056-1.194	0.981595	0.94715
rs929589	9	122899590	A	G	1.034	1.017-1.053	0.640608	0.93729
rs58325975	9	126175233	T	C	1.043	1.026-1.061	0.407782	0.96608
rs7861511	9	126420596	T	C	1.056	1.026-1.087	0.0866111	0.9857
rs10818954	9	127145023	C	A	1.034	1.017-1.052	0.403833	0.98525
rs4072705	9	127373463	C	A	0.962	0.946-0.978	0.597476	0.97059
rs4837079	9	129172458	A	G	0.97	0.954-0.986	0.559415	0.94532
rs28378867	9	129339971	T	C	1.035	1.017-1.053	0.383374	0.91365
rs2263588	9	130274217	A	C	1.038	1.021-1.056	0.371054	0.99137
rs35587836	9	132908788	C	T	0.954	0.931-0.977	0.129628	0.97119
rs11793535	9	133925813	T	C	1.04	1.02-1.059	0.245877	0.99386
rs687621	9	136137065	A	G	1.036	1.019-1.053	0.461963	1
rs467369	9	136905765	C	T	1.032	1.015-1.049	0.565782	0.94905
rs6538004	9	138128627	G	A	1.042	1.021-1.065	0.820191	0.99315
rs10776826	9	138473117	A	C	1.075	1.035-1.116	0.949231	0.95289
rs11103366	9	139069713	G	A	0.968	0.952-0.985	0.333999	0.99766
rs28445975	9	139244376	T	G	1.137	1.108-1.166	0.88029	0.93161
rs28689504	9	139249513	G	A	1.08	1.049-1.112	0.0904799	0.90827
rs3124602	9	139406491	G	A	1.044	1.026-1.061	0.635657	0.99632
OR, 95% CI, alternative allele frequency, and INFO are from Biobank Japan. PRS, polygenic risk score; T2D, type 2 diabetes; CI, confidence interval.
